# Supplementary material for: Individualized Housing Modifies the Immune–Endocrine System in CD1 Adult Male Mice
Source: Animals (Basel). 2023 Mar 10;13(6):1026. doi: 10.3390/ani13061026 (PMC10044133; doi:10.3390/ani13061026)
Supplement: Supplementary file 1 [file animals-13-01026-s001.zip]

Archive with 1 entries (1 files):
- animals-2267239-supplementary.pdf
